# Supplementary material for: PKM2-mediated collagen XVII expression is critical for wound repair
Source: JCI Insight. 2025 Jan 21;10(4):e184457. doi: 10.1172/jci.insight.184457 (PMC11856949; doi:10.1172/jci.insight.184457)
Supplement: Supporting data values [file jciinsight-10-184457-s287.xlsx]

## Sheet: Fig 1C
skin	d1	d2	d3	d4	d5	d6	d7
0.976	1.604	1.72	1.088	2.372	2.505	2.778	2.844
1.036	1.163	1.404	2.308	2.341	2.213	2.512	2.86
0.99	1.652	1.472	2.069	2.27	2.57	2.655	2.881
0.946	1.563	1.681	2.331	2.396	2.288	2.708	3.172
0.982	1.59	1.804	1.126	1.971	1.907	2.63	2.935
1.076	1.565	1.531	1.103	1.908	2.21	2.41	3.633

## Sheet: Fig 1D
skin	d1	d3	d5	d6	d7
1.22	1.82	2.85	2.9	1.94	1.36
1.25	2.29	4.46	2.13	1.9	1.65
0.81	1.76	3.01	2.56	2.02	1.2
1.06	4.4	3.91	2.83	2.34	1.5
0.43	0.84	2.7	4.04	2.86	1.99
1.23	1.98	2.44	2.44	2.21	2.17

## Sheet: Fig 1E
skin	d3	d5	d6	d7
1.06	17.12	20.05	16.05	11.59
0.98	18.24	20.51	16.98	11.28
0.95	17.21	21.1	16.62	11.62
0.96	16.94	17.21	12.08	9.1
1.03	18.13	19.21	15.02	11.64
1.06	17.17	20.04	15.53	11.17

## Sheet: Fig 2B
Si-CONTROL	Si-COL17A1		Oe-CONTROL	Oe-COL17A1
0.935	0.383		1.069	2.318
1.13	0.361		1.014	2.251
0.947	0.366		0.923	2.439

## Sheet: Fig 2C
Si-CONTROL	Si-COL17A1		OE-NC	OE-COL17A1
53.47	24.04		46.72	97.21
45.98	15.62		54.99	100
40.58	20.16		42.21	89.99

## Sheet: Fig 2D
Si-CONTROL	Si-COL17A1		Oe-CONTROL	Oe-COL17A1
52.4	42.67		38.56	52.81
54.74	46.43		41.6	53.3
48.3	36.52		42.4	51.5

## Sheet: Fig 2E
Si-CONTROL	Si-COL17A1		Oe-CONTROL	Oe-COL17A1
87.42	50.24		46.91	81.49
74.27	47.31		45.75	78.15
77.16	56.61		46.36	75.02

## Sheet: Fig 3A
	normal wound		diabetic wound
d7	2.79078	2.4956	0.827184	1.17282
d14	3.09029	2.54663	0.958914	1.24758

## Sheet: Fig 3B
PWD0		PWD7
normal wound	diabetic wound	normal wound	diabetic wound
0.981	0.909	3.192	0.538
1.017	1.059	2.917	0.507
1.003	0.943	2.899	0.443

## Sheet: Fig 3E
Lenti-NC	Lenti-Col17a1
1.12698	1.68688
0.622226	2.40334
0.932038	2.07634
0.888468	1.60695
1.26184	1.95275
0.646864	1.15417
1.59492	2.50249
0.960465	2.32954
0.966192	1.14444

[truncated: 46 more sheets: Fig 3F, Fig 3G, Fig 3H, Fig 4B, Fig 4C, Fig 4E, Fig 4F, Fig 4G, Fig 4H, Fig 5A, Fig 5C, Fig 5D, Fig 5E, Fig 6C, Fig 6E, Fig 6F, Fig 7A, Fig 7B, Fig 7C, Fig 8C …]
